# Supplementary material for: An Explorative Qualitative Study of the Role of a Genetic Counsellor to Parents Receiving a Diagnosis After a Positive Newborn Bloodspot Screening
Source: Int J Neonatal Screen. 2025 Apr 28;11(2):32. doi: 10.3390/ijns11020032 (PMC12101340; doi:10.3390/ijns11020032)
Supplement: Supplementary file 1 [file IJNS-11-00032-s001.zip]

Archive with 1 entries (1 files):
- IJNS-3532535-supplementary.pdf
